# Supplementary material for: Efficacy improvement in searching MEDLINE database using a novel PubMed visual analytic system: EEEvis
Source: PLoS One. 2023 Feb 9;18(2):e0281422. doi: 10.1371/journal.pone.0281422 (PMC9910730; doi:10.1371/journal.pone.0281422)
Supplement: S3 Table — (XLSX) [file pone.0281422.s004.xlsx]

## Sheet: 설문지 응답 시트1
S3 Table. Step A data: preliminary survey
Time stamp	Speciality	Age	Graduate year	First experience of PubMed	Published articles	Situation using pubmed	Prefered tools	bullian	routine check	Usage of "sort by"	tracing	usage of related article	unmet needs for pubmed
2019-02-12 04:51:18	1	3	2005	2010	11~20	4	Pubmed, Google or Google scholar	4	1	2	1	4	no
2019-02-12 08:48:54	1	2	2009	2015	2	3	Pubmed	2	2	2	4	1	no
2019-02-12 09:35:01	1	3	2011	2013	1	4	Pubmed	1	2	1	4	1	no
2019-02-12 09:41:51	1	1	2010	2013	3~5	3	Pubmed, Google or Google scholar	1	2	2	4	4	7
2019-02-12 09:44:17	1	2	2013	2013	3~5	3	Pubmed, Google or Google scholar	2	2	1	4	5	no
2019-02-12 09:56:48	1	2	2009	2009	3~5	4	Pubmed, Google or Google scholar	3	2	2	4	5	no
2019-02-12 10:19:11	1	1	2009	2018	2	2	Pubmed, Google or Google scholar	2	2	1	4	5	No
2019-02-12 10:21:07	1	2	2013	2016	3~5	3	Pubmed, Google or Google scholar	2	1	2	4	2	6
2019-02-12 10:56:26	1	1	2010	2008	3~5	4	Pubmed	1	2	1	4	1	no
2019-02-12 13:16:35	1	2	2012	2014	11~20	3	Pubmed, Google or Google scholar	2	1	2	4	4	no
2019-02-12 13:44:32	1	2	2010	2012	11~20	3	Pubmed, Google or Google scholar, 기타, koreamed	2	2	1	4	1	8
2019-02-12 19:47:59	1	1	2010	2013	6~10	4	Pubmed, Google or Google scholar	2	1	1	4	5	5
2019-02-12 20:35:47	1	1	2009	2011	1	3	Pubmed	2	1	2	3	5	no
2019-02-12 20:41:52	2	2	2007	2013	3~5	4	Pubmed, Google or Google scholar, Web of Science	2	1	1	3	5	9
2019-02-12 20:56:22	3	1	2012	2016	1	3	Pubmed, Google or Google scholar	2	1	2	3	5	No
2019-02-12 21:18:29	4	2	2006	2010	6~10	3	Pubmed, Google or Google scholar	4	1	1	3	5	7
2019-02-12 21:53:10	5	1	2008	2005	21	4	Pubmed, Google or Google scholar	2	2	1	3	5	1
2019-02-13 00:24:01	6	2	2007	2006	11~20	4	Pubmed, Google or Google scholar	4	2	1	2	4	NO
2019-02-15 08:07:42	8	2	2005	2006	11~20	4	Pubmed, Google or Google scholar	2	1	1	3	1	1
2019-02-21 15:06:48	1	1	2011	2013	1	3	Pubmed, Google or Google scholar	1	2	2	3	4	no
2019-02-21 15:08:19	1	1	2011	2015	1	2	Pubmed, Google or Google scholar	3	2	1	3	1	6
2019-02-21 15:08:26	1	2	2009	2014	3~5	3	Pubmed, Google or Google scholar	2	2	1	3	5	no
2019-02-21 15:10:17	1	3	2009	2004	3~5	4	Embase, Google or Google scholar	2	1	1	3	5	3
2019-02-21 15:12:19	7	4	1994	2005	21	4	Pubmed, Google or Google scholar	2	2	1	2	4	no
2019-02-21 15:12:45	12	2	2006	2006	3~5	4	Pubmed, Google or Google scholar	2	1	2	3	5	no
2019-02-21 15:13:19	1	1	2011	2013	1	3	Pubmed	2	2	1	3	5	1
2019-02-21 15:14:26	1	2	2008	2007	2	4	Pubmed, Google or Google scholar	2	1	1	3	5	4
2019-02-21 15:16:47	1	2	2006	2007	11~20	4	Pubmed	4	1	3	3	5	No
2019-02-21 15:18:02	10	1	2011	2014	3~5	3	Pubmed, Google or Google scholar	2	1	1	3	5	no
2019-02-21 15:21:07	16	2	2009	2010	11~20	4	Pubmed, Google or Google scholar, researchgate 요새 좋아요	2	1	2	3	5	2
2019-02-21 15:22:18	10	1	2011	2012	2	3	Pubmed, Google or Google scholar	1	2	1	3	4	5
2019-02-21 15:25:13	15	1	2011	2013	11~20	3	Pubmed, Google or Google scholar	2	1	2	3	5	no
2019-02-21 15:30:41	1	2	2008	2010	3~5	3	Pubmed, Google or Google scholar	3	1	2	3	3	No
2019-02-21 15:34:51	1	2	2007	2005	3~5	2	Google or Google scholar	1	1	1	3	4	no
2019-02-21 15:35:08	1	2	2006	2008	3~5	3	Pubmed, Google or Google scholar	2	2	1	3	1	NO
2019-02-21 15:50:36	1	3	2005	2012	2	4	Pubmed, Google or Google scholar	2	1	1	3	4	8
2019-02-21 15:57:38	1	2	2007	2010	3~5	3	Pubmed, Google or Google scholar	2	2	1	3	1	no
2019-02-21 15:58:26	15	1	2009	2005	3~5	3	Pubmed, Google or Google scholar	2	1	2	4	5	No
2019-02-21 16:01:01	1	2	2009	2011	3~5	3	Pubmed, Google or Google scholar	1	1	1	3	5	no
2019-02-21 16:05:48	10	4	2003	2004	1	1	Google or Google scholar	1	0	0	0	0	no
2019-02-21 16:09:30	1	1	2010	2010	2	2	Pubmed	3	1	1	3	1	No
2019-02-21 16:11:08	3	2	2006	2007	3~5	4	Pubmed, Google or Google scholar	2	2	2	3	2	4
2019-02-21 16:11:54	1	2	2006	2012	11~20	4	Pubmed, Google or Google scholar	1	1	2	3	5	No
2019-02-21 16:12:24	1	1	2009	2012	3~5	3	Pubmed, Google or Google scholar	2	2	1	3	4	no
2019-02-21 16:20:18	14	2	2006	2008	3~5	4	Pubmed, Google or Google scholar, Web of Science, DBpia	4	1	2	3	2	5
2019-02-21 16:21:03	1	2	2006	2012	3~5	3	Pubmed, Google or Google scholar, Web of Science	2	1	2	3	3	No
2019-02-21 16:24:19	1	1	2014	2015	1	3	Pubmed, Google or Google scholar	2	2	1	3	1	No
2019-02-21 16:43:37	1	3	2011	2015	6~10	4	Pubmed, Google or Google scholar	2	2	1	3	4	3
2019-02-21 16:47:05	1	3	2012	2017	2	3	Pubmed, Google or Google scholar	2	2	1	3	4	no
2019-02-21 16:47:33	1	4	2003	2007	11~20	4	Pubmed, Google or Google scholar	1	2	1	3	2	No
2019-02-21 16:50:41	1	1	2014	2015	1	3	Pubmed, Google or Google scholar, Web of Science	4	2	2	3	2	no.
2019-02-21 16:53:14	1	2	2011	2015	0	4	Pubmed	1	1	1	3	1	No
2019-02-21 16:54:44	1	2	2011	2006	0	4	Pubmed, Google or Google scholar	2	2	1	3	1	no
2019-02-21 19:05:39	10	1	2008	2013	3~5	4	Pubmed, Google or Google scholar, Web of Science	2	1	2	3	3	4
2019-02-21 19:14:21	11	1	2008	2010	21	2	Pubmed, Google or Google scholar	2	2	1	3	2	2
2019-02-21 21:19:08	1	3	2010	2006	3~5	4	Pubmed, Google or Google scholar, Web of Science	1	1	2	3	3	no
2019-02-21 22:08:02	1	2	2006	2013	2	3	Pubmed, Google or Google scholar	1	2	1	3	5	no
2019-02-25 09:27:16	5	2	2009	2007	6~10	3	Pubmed, Google or Google scholar	2	2	1	3	5	7
2019-02-27 08:58:50	2	2	2009	2007	3~5	4	Pubmed, Google or Google scholar	2	2	1	3	1	4
2019-02-27 09:06:34	1	2	2009	2011	6~10	4	Pubmed, Google or Google scholar	2	1	2	3	5	no.
2019-02-27 09:49:46	13	5	1986	2006	21	4	Pubmed	1	2	1	3	4	8
2019-02-27 10:19:18	17	2	2009	2007	2	2	Google or Google scholar	1	1	1	3	1	No
2019-02-27 10:47:55	10	1	2009	2005	2	3	Pubmed	3	1	1	3	5	no
2019-02-27 23:33:30	1	3	2002	2008	11~20	4	Pubmed, Google or Google scholar, Web of Science	4	1	1	3	5	no
2019-03-20 19:28:28	1	2	2008	2007	3~5	3	Pubmed, Google or Google scholar, Web of Science	3	1	2	3	1	no
2019-03-20 19:56:38	1	2	2008	2012년	6~10	4	Pubmed, Google or Google scholar	2	2	1	3	3	No
2019-03-20 20:12:38	1	1	2011	2015	11~20	3	Pubmed, Google or Google scholar	1	1	1	3	5	6
2019-03-23 13:09:44	7	3	2005	2011	3~5	4	Pubmed	2	1	1	3	5	no
2019-03-25 15:05:18	15	1	2014	2011	3~5	3	Pubmed, Google or Google scholar	2	1	2	3	5	no
2019-03-26 10:46:42	15	2	2008	2011	11~20	3	Pubmed, Google or Google scholar, Web of Science	2	1	2	3	3	no
2019-03-31 18:24:43	1	2	2014	2017	1	3	Pubmed	2	2	1	3	4	no
2019-04-01 16:53:53	15	1	2011	2013	3~5	3	Pubmed, Google or Google scholar	1	1	2	3	5	no
2019-04-01 22:12:52	1	1	2009	2009	2	3	Pubmed, Google or Google scholar	1	2	1	3	1	2
2019-04-01 23:42:34	1	1	2011	2014	1	3	Pubmed, Google or Google scholar	1	1	1	3	4	no
2019-04-02 13:34:33	1	1	2011	2011	2	3	Pubmed, Google or Google scholar	2	2	1	3	4	no
2021-10-12 11:29:49	5	3	2222	2	11~20	1	Embase	2	1	2	2	5	1
