# Supplementary material for: Efficacy improvement in searching MEDLINE database using a novel PubMed visual analytic system: EEEvis
Source: PLoS One. 2023 Feb 9;18(2):e0281422. doi: 10.1371/journal.pone.0281422 (PMC9910730; doi:10.1371/journal.pone.0281422)
Supplement: S4 Table — (XLSX) [file pone.0281422.s005.xlsx]

## Sheet: rawdata
S4 Table. Step C data: randomized study results
No	ID	date_interview	subspecial	majorcode	rand	Interviewer	EP_total	A1	A2	B1	B2	B3	B4	C1	C2	C3
Number (n = n+24)	participants ID	date of interview	subspecial	subspecial code	randomization 1. EPEP 2. PEPE	1. Lee 2. Park	Information of E vs P 1. E 2. P	Time to reach optimal search strategy (sec)	Loading time (sec)*	Number of listed articles per each query	Number of selected articles per each query	Time to reach the first article (sec)	Time to complete article selection (sec)	Sum of selected articles of overall 48 queries	Number of optimal selections of articles	Number of optimal plus suboptimal selections
1	evs1	2020-11-17	non-HBP	3	2	1	1	101	11	1097	6	48	283	9	165	274
2	evs2	2020-11-17	hepatology	1	1	1	1	116	10	1451	3	57	125	8	167	278
3	evs3	2020-11-23	pancreatobiliary	2	2	1	1	16	14	1447	7	40	194	10	221	250
4	evs4	2020-11-24	oncology	5	2	2	1	102	12	1375	6	109	288	8	206	278
5	evs5	2020-11-25	hepatology	1	1	1	1	63	17	1479	1	72	254	9	212	288
6	evs6	2020-11-26	hepatology	1	2	2	1	60	12	1380	7	142	340	10	172	200
7	evs7	2020-11-26	pancreatobiliary	2	1	2	1	14	17	1445	7	156	455	9	170	157
8	evs8	2020-11-27	pancreatobiliary	2	2	1	1	105	15	1419	2	153	323	9	95	194
9	evs9	2020-11-30	non-HBP	3	2	1	1	80	13	1378	3	161	203	9	244	213
10	evs10	2020-12-03	cariology	6	1	2	1	134	12	1489	6	140	83	8	266	231
11	evs11	2020-12-04	non-HBP	3	1	1	1	89	14	1419	4	36	328	9	126	211
12	evs12	2020-12-04	hepatology	3	1	1	1	60	7	1435	6	141	106	9	253	250
13	evs13	2020-12-07	nephrology	8	2	2	1	123	14	1436	1	95	371	10	180	273
14	evs14	2020-12-08	obstetrics	14	2	1	1	132	13	1492	7	57	432	7	246	237
15	evs15	2020-12-08	oncology	5	1	2	1	137	7	1409	5	46	397	10	151	162
16	evs16	2020-12-09	hematology	4	1	2	1	35	15	1399	6	70	134	7	226	173
17	evs17	2020-12-10	pulmonology	7	2	2	1	63	11	1446	1	143	88	8	209	282
18	evs18	2020-12-10	hematology	4	1	2	1	131	13	1409	2	105	321	7	220	219
19	evs19	2020-12-14	surgery, thoracic	12	1	1	1	96	7	1463	7	154	263	7	149	283
20	evs20	2020-12-14	pediatrics	13	1	2	1	29	15	1353	1	139	99	8	213	140
21	evs21	2020-12-15	surgery, othostatic	11	2	1	1	92	10	1414	2	126	510	10	238	290
22	evs22	2020-12-15	anesthesiology	15	1	1	1	140	17	1453	4	23	374	9	152	169
23	evs23	2020-12-17	surgery, HBP	10	2	1	1	94	15	1454	1	116	248	9	184	221
24	evs24	2020-12-17	surgery, gastric	9	2	1	1	98	17	1367	7	129	516	8	180	287
25	evs1	2020-11-17	non-HBP	3	2	1	2	202	3	1380	1	81	140	9	185	142
26	evs2	2020-11-17	hepatology	1	1	1	2	40	1	1287	6	100	491	8	93	268
27	evs3	2020-11-23	pancreatobiliary	2	2	1	2	76	3	1151	3	98	370	7	247	165
28	evs4	2020-11-24	oncology	5	2	2	2	19	0	1480	5	78	245	8	239	165
29	evs5	2020-11-25	hepatology	1	1	1	2	32	2	2259	5	115	375	8	168	219
30	evs6	2020-11-26	hepatology	1	2	2	2	172	3	1922	2	61	521	7	173	150
31	evs7	2020-11-26	pancreatobiliary	2	1	2	2	216	4	1395	2	117	175	8	184	104
32	evs8	2020-11-27	pancreatobiliary	2	2	1	2	114	3	695	4	124	258	8	268	224
33	evs9	2020-11-30	non-HBP	3	2	1	2	214	1	1833	6	87	451	9	91	238
34	evs10	2020-12-03	cariology	6	1	2	2	97	1	1071	6	113	209	8	109	101
35	evs11	2020-12-04	non-HBP	3	1	1	2	202	1	1760	2	72	196	7	264	271
36	evs12	2020-12-04	hepatology	3	1	1	2	100	2	2322	4	73	81	10	133	159
37	evs13	2020-12-07	nephrology	8	2	2	2	201	0	1911	1	63	566	9	95	173
38	evs14	2020-12-08	obstetrics	14	2	1	2	202	3	2308	6	157	298	9	147	287
39	evs15	2020-12-08	oncology	5	1	2	2	99	2	1937	2	106	401	9	202	202
40	evs16	2020-12-09	hematology	4	1	2	2	91	3	1787	4	138	144	9	219	255
41	evs17	2020-12-10	pulmonology	7	2	2	2	72	4	1489	6	131	539	9	139	192
42	evs18	2020-12-10	hematology	4	1	2	2	87	2	1865	2	41	275	8	124	238
43	evs19	2020-12-14	surgery, thoracic	12	1	1	2	210	1	1988	4	74	122	7	217	141
44	evs20	2020-12-14	pediatrics	13	1	2	2	151	0	990	3	87	574	9	213	180
45	evs21	2020-12-15	surgery, othostatic	11	2	1	2	193	0	1302	4	123	509	7	101	251
46	evs22	2020-12-15	anesthesiology	15	1	1	2	100	3	1323	5	75	79	8	200	214
47	evs23	2020-12-17	surgery, HBP	10	2	1	2	158	3	637	7	32	75	9	195	103
48	evs24	2020-12-17	surgery, gastric	9	2	1	2	25	1	691	5	88	188	9	270	259
